# Supplementary material for: Role of CEBPa in trophectoderm competence installment
Source: Sci Adv. 2025 Nov 28;11(48):eady1693. doi: 10.1126/sciadv.ady1693 (PMC12662221; doi:10.1126/sciadv.ady1693)
Supplement: Supplementary file 2 — Table S1 [file sciadv.ady1693_table_s1.zip]

Archive with 1 entries (1 files):
- ady1693_table_s1.xlsx
