# Supplementary material for: Role of CEBPa in trophectoderm competence installment
Source: Sci Adv. 2025 Nov 28;11(48):eady1693. doi: 10.1126/sciadv.ady1693 (PMC12662221; doi:10.1126/sciadv.ady1693)
Supplement: Supplementary file 2 — Table S1 [file sciadv.ady1693_table_s1.zip › ady1693_table_s1.xlsx]

## Sheet: HK_CC_RIB_filtered_genes
Anln
Anp32e
Aurka
Aurkb
Birc5
Blm
Bsg
Bub1
Casp8ap2
Ccnb2
Ccne2
Cd63
Cdc20
Cdc25c
Cdc45
Cdc6
Cdca2
Cdca3
Cdca7
Cdca8
Cenpa
Cenpe
Cenpf
Cenpu
Chaf1b
Ckap2
Ckap2l
Ckap5
Cks1b
Cks1brt
Cks2
Clspn
Cox4i1
Ctcf
Dlgap5
Dppa5a
Dscc1
Dtl
E2f8
Ect2
Eef1a1
Eef1b2
Eef1g
Eef2
Esd
Exo1
Fabp3
Fau
Fen1
Fth1
Ftl1-ps1
G2e3
Gapdh
Gins2
Gmnn
Gpx4
Gtse1
Hells
Hjurp
Hmgb1
Hmgb2
Hmgb3
Hmmr
Hspa9
Hspd1
Ifitm1
Jpt1
Kif11
Kif20b
Kif23
Kif2c
Lbr
Mcm4
Mcm5
Mcm6
Mcm7
Mki67
Mrpl36
Msh2
mt-Atp6
mt-Co1
mt-Co2
mt-Co3
mt-Cytb
mt-Nd1
mt-Nd2
mt-Nd4
Nasp
Ncapd2
Ncl
Ndc80
Ndufb9
Nek2
Nuf2
Nusap1
Pcna
Pde4d
Pimreg
Pola1
Polr1b
Ppia
Prim1
Psrc1
Rack1
Rad51
Rad51ap1
Rangap1
Rfc2
Rpl10
Rpl10-ps3
Rpl10a
Rpl10l
Rpl11
Rpl12
Rpl13
Rpl13a
Rpl14
Rpl15
Rpl17
Rpl18
Rpl18a
Rpl19
Rpl21
Rpl22
Rpl22l1
Rpl23
Rpl23a
Rpl24
Rpl26
Rpl27
Rpl27a
Rpl28
Rpl29
Rpl3
Rpl30
Rpl31
Rpl32
Rpl34
Rpl35
Rpl35a
Rpl36
Rpl36-ps4
Rpl36a
Rpl36a-ps1
Rpl36al
Rpl37
Rpl37a
Rpl38
Rpl39
Rpl39l
Rpl3l
Rpl4
Rpl41
Rpl5
Rpl6
Rpl7
Rpl7a
Rpl7l1
Rpl8
Rpl9
Rpl9-ps1
Rpl9-ps6
Rplp0
Rplp1
Rplp2
Rps10
Rps11
Rps12
Rps13
Rps14
Rps15
Rps15a
Rps16
Rps17
Rps18
Rps19
Rps19bp1
Rps2
Rps20
Rps21
Rps23
Rps24
Rps25
Rps26
Rps27
Rps27a
Rps27l
Rps27rt
Rps28
Rps29
Rps3
Rps3a1
Rps4x
Rps5
Rps6
Rps6ka1
Rps6ka2
Rps6ka3
Rps6ka4
Rps6ka5
Rps6ka6
Rps6kb1
Rps6kb2
Rps6kc1
Rps6kl1
Rps7
Rps8
Rps9
Rpsa
Rrm1
Rrm2
Set
Slbp
Smc4
Tacc3
Tipin
Top2a
Tpt1
Tpx2
Ttk
Tubb4b
Txn1
Tyms
Uba52
Ube2c
Ubr7
Uhrf1
Ung
Usp1
Wdr76
